# Supplementary material for: ﻿Glochidionyangchunense (Phyllanthaceae), a new species with discoid flowers from Guangdong Province, China
Source: PhytoKeys. 2024 Mar 21;239:229–38. doi: 10.3897/phytokeys.239.118411 (PMC10979177; doi:10.3897/phytokeys.239.118411)
Supplement: XML Treatment for Glochidion yangchunense [file phytokeys.239.118411-treatment1.xml]

<!DOCTYPE tp:taxon-treatment
  PUBLIC "-//TaxonX//DTD Taxonomic Treatment Publishing DTD v0 20100105//EN" "tax-treatment-NSO.dtd">
<tp:taxon-treatment xmlns:tp="http://www.plazi.org/taxpub"><tp:treatment-meta><kwd-group><label>Taxon classification</label><kwd>
                <named-content content-type="kingdom">Plantae</named-content>
              </kwd><kwd>
                <named-content content-type="order">Malpighiales</named-content>
              </kwd><kwd>
                <named-content content-type="family">Phyllanthaceae</named-content>
              </kwd></kwd-group><mixed-citation publication-type="journal"><person-group><name><surname>Song</surname><given-names>Zhu-Qiu</given-names></name><name><surname>Yao</surname><given-names>Gang</given-names></name></person-group><article-title>﻿<italic><tp:taxon-name><tp:taxon-name-part taxon-name-part-type="genus" reg="Glochidion">Glochidion</tp:taxon-name-part><tp:taxon-name-part taxon-name-part-type="species" reg="yangchunense">yangchunense</tp:taxon-name-part></tp:taxon-name></italic> (<tp:taxon-name><tp:taxon-name-part taxon-name-part-type="family">Phyllanthaceae</tp:taxon-name-part></tp:taxon-name>), a new species with discoid flowers from Guangdong Province, China</article-title><source>PhytoKeys</source><day>21</day><month>03</month><year>2024</year><volume>239</volume><fpage>229</fpage><lpage>238</lpage><pub-id pub-id-type="doi">10.3897/phytokeys.239.118411</pub-id></mixed-citation></tp:treatment-meta><tp:nomenclature><label>﻿</label><tp:taxon-name>
              <object-id xmlns:xlink="http://www.w3.org/1999/xlink" content-type="arpha" xlink:type="simple">71F013F5-2D4C-5C90-A1BB-B1E32F0F7173</object-id>
              <tp:taxon-name-part taxon-name-part-type="genus" reg="Glochidion">Glochidion</tp:taxon-name-part>
              <tp:taxon-name-part taxon-name-part-type="species" reg="yangchunense">yangchunense</tp:taxon-name-part>
              <object-id xmlns:xlink="http://www.w3.org/1999/xlink" content-type="ipni" xlink:type="simple">urn:lsid:ipni.org:names:77338772-1</object-id>
            </tp:taxon-name><tp:taxon-authority>Z.Q. Song &amp; Gang Yao</tp:taxon-authority><tp:taxon-status xmlns:xlink="http://www.w3.org/1999/xlink" xlink:type="simple">sp. nov.</tp:taxon-status><xref ref-type="fig" rid="F1">Figs 1</xref><xref ref-type="fig" rid="F2">, 2 阳春珠子木</xref></tp:nomenclature><tp:treatment-sec sec-type="material" id="SECID0EOMAC"><title>Type.</title><p>China. Guangdong Province, Yangchun City, Chunwan Town, Nali village, in limestone hills, <named-content xmlns:xlink="http://www.w3.org/1999/xlink" content-type="dwc:verbatimCoordinates" xlink:type="simple"><named-content content-type="geo-json" specific-use="{&#34;type&#34;:&#34;Point&#34;,&#34;coordinates&#34;:[111.932152,22.410809]}" id="NCID0EXMAC" xlink:type="simple">22.410809°N, 111.932152°E</named-content></named-content>, alt. 200 m., 5 July 2023, <italic>Gang Yao &amp; Zhu-Qiu Song YGGDYC2023070501</italic> (holotype: IBSC [IBSC1010886], Fig. <xref ref-type="fig" rid="F2">2A</xref>; isotypes: IBSC [IBSC1010887, IBSC1010888, IBSC1010889, IBSC1010890, IBSC1010891, IBSC1010892, IBSC1010893]).</p><fig id="F2" position="float" orientation="portrait"><object-id xmlns:xlink="http://www.w3.org/1999/xlink" content-type="doi" xlink:type="simple">10.3897/phytokeys.239.118411.figure2</object-id><object-id xmlns:xlink="http://www.w3.org/1999/xlink" content-type="arpha" xlink:type="simple">BD97901F-DC48-53EF-B0D6-3C00414B7C19</object-id><label>Figure 2.</label><caption><p><italic><tp:taxon-name><tp:taxon-name-part taxon-name-part-type="genus" reg="Glochidion">Glochidion</tp:taxon-name-part><tp:taxon-name-part taxon-name-part-type="species" reg="yangchunense">yangchunense</tp:taxon-name-part></tp:taxon-name></italic> Z.Q. Song &amp; Gang Yao <bold>A</bold> holotype (IBSC1010886) <bold>B</bold> isotype (IBSC1010888). Used with permission.</p></caption><graphic xmlns:xlink="http://www.w3.org/1999/xlink" xlink:href="phytokeys-239-229_article-118411__-g002.jpg" position="float" orientation="portrait" xlink:type="simple" id="oo_1006968.jpg"><uri content-type="original_file" xlink:type="simple">https://binary.pensoft.net/fig/1006968</uri></graphic></fig></tp:treatment-sec><tp:treatment-sec sec-type="diagnosis" id="SECID0E5NAC"><title>Diagnosis.</title><p><italic><tp:taxon-name><tp:taxon-name-part taxon-name-part-type="genus" reg="Glochidion">Glochidion</tp:taxon-name-part><tp:taxon-name-part taxon-name-part-type="species" reg="yangchunense">yangchunense</tp:taxon-name-part></tp:taxon-name></italic> resembles <italic><tp:taxon-name><tp:taxon-name-part taxon-name-part-type="genus" reg="Glochidion">Glochidion</tp:taxon-name-part><tp:taxon-name-part taxon-name-part-type="species" reg="anthopotamicum">anthopotamicum</tp:taxon-name-part></tp:taxon-name></italic> (Hand.-Mazz) R.W. Bouman in general morphology, but much differs from the latter by its glabrous flowering branches (Fig. <xref ref-type="fig" rid="F1">1G, I</xref>) (<italic>vs.</italic> pubescent flowering branches; Fig. <xref ref-type="fig" rid="F3">3C–F</xref>), sepals with lateral veins (Fig. <xref ref-type="fig" rid="F1">1F, H</xref>) (<italic>vs.</italic> sepals without lateral veins; Fig. <xref ref-type="fig" rid="F3">3D–F</xref>), sepals jointly formed a discoid shape (Fig. <xref ref-type="fig" rid="F1">1F–I</xref>) (<italic>vs.</italic> sepals jointly formed a urceolate shape; Fig. <xref ref-type="fig" rid="F3">3D–F</xref>), T-shaped disc segments (Fig. <xref ref-type="fig" rid="F1">1F, H</xref>) (<italic>vs.</italic> linear disc segments; Fig. <xref ref-type="fig" rid="F3">3D</xref>), and short stipules (ca. 1 mm <italic>vs.</italic> 3 mm long).</p><fig id="F3" position="float" orientation="portrait"><object-id xmlns:xlink="http://www.w3.org/1999/xlink" content-type="doi" xlink:type="simple">10.3897/phytokeys.239.118411.figure3</object-id><object-id xmlns:xlink="http://www.w3.org/1999/xlink" content-type="arpha" xlink:type="simple">6A84FFB3-04BA-53B2-854F-4C16A6406649</object-id><label>Figure 3.</label><caption><p>Related species of <italic><tp:taxon-name><tp:taxon-name-part taxon-name-part-type="genus" reg="Glochidion">Glochidion</tp:taxon-name-part><tp:taxon-name-part taxon-name-part-type="species" reg="yangchunense">yangchunense</tp:taxon-name-part></tp:taxon-name></italic> Z.Q. Song &amp; Gang Yao <bold>A–F</bold><italic><tp:taxon-name><tp:taxon-name-part taxon-name-part-type="genus" reg="Glochidion">Glochidion</tp:taxon-name-part><tp:taxon-name-part taxon-name-part-type="species" reg="anthopotamicum">anthopotamicum</tp:taxon-name-part></tp:taxon-name></italic> (Hand.-Mazz.) R.W. Bouman <bold>G–L</bold><italic><tp:taxon-name><tp:taxon-name-part taxon-name-part-type="genus" reg="Glochidion">Glochidion</tp:taxon-name-part><tp:taxon-name-part taxon-name-part-type="species" reg="dunnianus">dunnianus</tp:taxon-name-part></tp:taxon-name></italic> (H. Lév.) R.W. Bouman <bold>A, G</bold> habit <bold>B, H, I</bold> branches <bold>C–F, J–L</bold> flowers, front and lateral view <bold>H</bold> part of winged branch with stipules <bold>D, K</bold> pistillate flowers <bold>E, F, L</bold> staminate flowers. White arrows indicate disc segments and red arrow indicates stamen.</p></caption><graphic xmlns:xlink="http://www.w3.org/1999/xlink" xlink:href="phytokeys-239-229_article-118411__-g003.jpg" position="float" orientation="portrait" xlink:type="simple" id="oo_1006969.jpg"><uri content-type="original_file" xlink:type="simple">https://binary.pensoft.net/fig/1006969</uri></graphic></fig></tp:treatment-sec><tp:treatment-sec sec-type="description" id="SECID0EDCAE"><title>Description.</title><p><bold><italic>Shrubs</italic></bold>, 0.5–2.5 m tall, erect, monoecious; stem gray-brown; branches glabrous and terete, but sparsely gray puberulent and slightly angular when young. <bold><italic>Stipules</italic></bold> ovate-triangular, ca. 0.8 × 0.6 mm, usually caducous. <bold><italic>Petiole</italic></bold> 2.5–4 mm long, sparsely gray puberulent when young. <bold><italic>Leaves</italic></bold> simple, alternate, distichous; leaf blades papery to leathery, broad elliptic, elliptic, ovate, or narrowly ovate, length/width ratio 1.5–2.1, glabrous but puberulent on vines below when young; leaf blades at upper part of branches usually larger, 3.5–5.2 × 1.5–3 cm, lateral veins in 6–8 pairs; leaf blades at lower part of branches usually smaller, ca. 1.8–2.5 × 1.2 cm, lateral veins in 3–5 pairs; leaf blades margin entire, slightly revolute, apex acute, rarely acuminate, base sub-rounded; midrib and lateral veins flattened above, slightly elevated below, anastomosing before margins. <bold><italic>Inflorescences</italic></bold> axillary, 2–4-flowered; male flowers usually inserted at the lower part of branches, female flowers inserted at the upper part; flowers sometimes crowded in long-pedicelled clustered fascicles; pedicels 6–8.5 mm long, enlarged at apex. <bold><italic>Staminate flower</italic></bold>: sepals 5 or rarely 6, imbricate, forming a discoid shape, green yellow, midrib elevated on abaxial surface, ovate, 3.3–4.3 × 1.4–2.3 mm, outer sepals lanceolate, inner ones ovate, glabrous; petals absent; disc segments 5, rarely 6, free, T-shaped and expand at apex, slightly greenish yellow; stamens 3, or rarely 4; filaments connate into a terete column, anthers erect, dehiscing longitudinally, connectives usually apiculate. <bold><italic>Pistillate flower</italic></bold>: sepals 6, imbricate, forming a discoid shape, glabrous, size as in staminate flower; petals absent; disc segments 6, free, T-shaped and expand at apex, slightly greenish yellow; ovary 3-locular; styles 3; stigmas evidently bifid. <bold><italic>Capsules</italic></bold> subglobose, 8–10 mm in diam., smooth outside, brownish when mature, fruiting pedicels 6–9 mm long, enlarged at apex. <bold><italic>Seeds</italic></bold> obscurely 3-angled or laterally compressed, ca. 4.2–4.5 × 2.7 mm, brownish when mature.</p></tp:treatment-sec><tp:treatment-sec sec-type="phenology" id="SECID0EGDAE"><title>Phenology.</title><p>Flowering and fruiting from March to December.</p></tp:treatment-sec><tp:treatment-sec sec-type="distribution" id="SECID0ELDAE"><title>Distribution and habitat.</title><p><italic><tp:taxon-name><tp:taxon-name-part taxon-name-part-type="genus" reg="Glochidion">Glochidion</tp:taxon-name-part><tp:taxon-name-part taxon-name-part-type="species" reg="yangchunense">yangchunense</tp:taxon-name-part></tp:taxon-name></italic> is currently known only from the type locality, Chunwan Town, Yangchun City, Guangdong Province, China (Fig. <xref ref-type="fig" rid="F4">4</xref>), and it grows in limestone hills usually at elevations over 200 m.</p><fig id="F4" position="float" orientation="portrait"><object-id xmlns:xlink="http://www.w3.org/1999/xlink" content-type="doi" xlink:type="simple">10.3897/phytokeys.239.118411.figure4</object-id><object-id xmlns:xlink="http://www.w3.org/1999/xlink" content-type="arpha" xlink:type="simple">C62DCD38-F32D-53EC-8AB6-EEA114D2B206</object-id><label>Figure 4.</label><caption><p>Distribution map of <italic><tp:taxon-name><tp:taxon-name-part taxon-name-part-type="genus" reg="Glochidion">Glochidion</tp:taxon-name-part><tp:taxon-name-part taxon-name-part-type="species" reg="yangchunense">yangchunense</tp:taxon-name-part></tp:taxon-name></italic> Z.Q. Song &amp; Gang Yao in China (red star).</p></caption><graphic xmlns:xlink="http://www.w3.org/1999/xlink" xlink:href="phytokeys-239-229_article-118411__-g004.jpg" position="float" orientation="portrait" xlink:type="simple" id="oo_1006970.jpg"><uri content-type="original_file" xlink:type="simple">https://binary.pensoft.net/fig/1006970</uri></graphic></fig></tp:treatment-sec><tp:treatment-sec sec-type="etymology" id="SECID0EYEAE"><title>Etymology.</title><p>The specific epithet refers to the type locality, Yangchun City in Guangdong Province, China, a hotspot for biodiversity research in Guangdong Province, where multiple new taxa of plant (e.g. <italic><tp:taxon-name><tp:taxon-name-part taxon-name-part-type="genus" reg="Ilex">Ilex</tp:taxon-name-part><tp:taxon-name-part taxon-name-part-type="species" reg="yangchunensis">yangchunensis</tp:taxon-name-part></tp:taxon-name></italic> C.J. Tseng, <tp:taxon-name><tp:taxon-name-part taxon-name-part-type="genus" reg="Chiritopsis">Chiritopsis</tp:taxon-name-part><tp:taxon-name-part taxon-name-part-type="species" reg="subulata">subulata</tp:taxon-name-part><tp:taxon-name-part taxon-name-part-type="infraspecific-rank">var.</tp:taxon-name-part><tp:taxon-name-part taxon-name-part-type="variety" reg="yangchunensis">yangchunensis</tp:taxon-name-part></tp:taxon-name> W.T. Wang, <italic><tp:taxon-name><tp:taxon-name-part taxon-name-part-type="genus" reg="Hedyotis">Hedyotis</tp:taxon-name-part><tp:taxon-name-part taxon-name-part-type="species" reg="yangchunensis">yangchunensis</tp:taxon-name-part></tp:taxon-name></italic> W.C. Ko &amp; Zhang, <italic><tp:taxon-name><tp:taxon-name-part taxon-name-part-type="genus" reg="Itea">Itea</tp:taxon-name-part><tp:taxon-name-part taxon-name-part-type="species" reg="yangchunensis">yangchunensis</tp:taxon-name-part></tp:taxon-name></italic> S.Y. Jin, <italic><tp:taxon-name><tp:taxon-name-part taxon-name-part-type="genus" reg="Cleyera">Cleyera</tp:taxon-name-part><tp:taxon-name-part taxon-name-part-type="species" reg="yangchunensis">yangchunensis</tp:taxon-name-part></tp:taxon-name></italic> L.K. Ling, <tp:taxon-name><tp:taxon-name-part taxon-name-part-type="genus" reg="Alpinia">Alpinia</tp:taxon-name-part><tp:taxon-name-part taxon-name-part-type="species" reg="stachyoides">stachyoides</tp:taxon-name-part><tp:taxon-name-part taxon-name-part-type="infraspecific-rank">var.</tp:taxon-name-part><tp:taxon-name-part taxon-name-part-type="variety" reg="yangchunensis">yangchunensis</tp:taxon-name-part></tp:taxon-name> Z.L. Zhao &amp; L.S. Xu, <italic><tp:taxon-name><tp:taxon-name-part taxon-name-part-type="genus" reg="Symplocos">Symplocos</tp:taxon-name-part><tp:taxon-name-part taxon-name-part-type="species" reg="yangchunensis">yangchunensis</tp:taxon-name-part></tp:taxon-name></italic> H.G. Ye &amp; F.W. Xing, <italic><tp:taxon-name><tp:taxon-name-part taxon-name-part-type="genus" reg="Lithocarpus">Lithocarpus</tp:taxon-name-part><tp:taxon-name-part taxon-name-part-type="species" reg="yangchunensis">yangchunensis</tp:taxon-name-part></tp:taxon-name></italic> H.G. Ye &amp; F.G. Wang, <italic><tp:taxon-name><tp:taxon-name-part taxon-name-part-type="genus" reg="Croton">Croton</tp:taxon-name-part><tp:taxon-name-part taxon-name-part-type="species" reg="yangchunensis">yangchunensis</tp:taxon-name-part></tp:taxon-name></italic> H.G. Ye &amp; N.H. Xia, <italic><tp:taxon-name><tp:taxon-name-part taxon-name-part-type="genus" reg="Mitreola">Mitreola</tp:taxon-name-part><tp:taxon-name-part taxon-name-part-type="species" reg="yangchunensis">yangchunensis</tp:taxon-name-part></tp:taxon-name></italic> Q.X. Ma, H.G. Ye &amp; F.W. Xing, <italic><tp:taxon-name><tp:taxon-name-part taxon-name-part-type="genus" reg="Helicia">Helicia</tp:taxon-name-part><tp:taxon-name-part taxon-name-part-type="species" reg="yangchunensis">yangchunensis</tp:taxon-name-part></tp:taxon-name></italic> H.S. Kiu, <italic><tp:taxon-name><tp:taxon-name-part taxon-name-part-type="genus" reg="Primulina">Primulina</tp:taxon-name-part><tp:taxon-name-part taxon-name-part-type="species" reg="yangchunensis">yangchunensis</tp:taxon-name-part></tp:taxon-name></italic> Y.L. Zheng &amp; Y.F. Deng, and <italic><tp:taxon-name><tp:taxon-name-part taxon-name-part-type="genus" reg="Spiradiclis">Spiradiclis</tp:taxon-name-part><tp:taxon-name-part taxon-name-part-type="species" reg="yangchunensis">yangchunensis</tp:taxon-name-part></tp:taxon-name></italic> R.J. Wang) have been described (see <xref ref-type="bibr" rid="B17">Song et al. 2023</xref>).</p></tp:treatment-sec><tp:treatment-sec sec-type="Preliminary conservation status" id="SECID0E4JAE"><title>Preliminary conservation status.</title><p>This new species is known from one locality, situated in the unprotected limestone area, and more than 500 individuals (including many mature and young plants) were found. It may be considered as ‘Vulnerable’ (VU) under the <xref ref-type="bibr" rid="B8">IUCN (2001)</xref> categories and criteria D1.</p></tp:treatment-sec><tp:treatment-sec sec-type="material" id="SECID0EHKAE"><title>Additional specimens examined.</title><p>China. Guangdong Province, Yangchun City, Chunwan Town, Nali village, in limestone hills, <named-content xmlns:xlink="http://www.w3.org/1999/xlink" content-type="dwc:verbatimCoordinates" xlink:type="simple"><named-content content-type="geo-json" specific-use="{&#34;type&#34;:&#34;Point&#34;,&#34;coordinates&#34;:[111.932152,22.410809]}" id="NCID0EQKAE" xlink:type="simple">22.410809°N, 111.932152°E</named-content></named-content>, alt. 200 m., 21 March 2023, <italic>You-Sheng Chen, Zhu-Qiu Song, Bu-Yun Zhang &amp; Zhen Wang YC20230221</italic> (IBSC).</p></tp:treatment-sec><tp:treatment-sec><!--Section generated to contain objects referenced in tp:taxon-treatment.--><fig id="F1" position="float" orientation="portrait"><object-id xmlns:xlink="http://www.w3.org/1999/xlink" content-type="doi" xlink:type="simple">10.3897/phytokeys.239.118411.figure1</object-id><object-id xmlns:xlink="http://www.w3.org/1999/xlink" content-type="arpha" xlink:type="simple">894EBA3C-3C42-52D8-B3C2-E10FC5B3C19F</object-id><label>Figure 1.</label><caption><p><italic><tp:taxon-name><tp:taxon-name-part taxon-name-part-type="genus" reg="Glochidion">Glochidion</tp:taxon-name-part><tp:taxon-name-part taxon-name-part-type="species" reg="yangchunense">yangchunense</tp:taxon-name-part></tp:taxon-name></italic> Z.Q. Song &amp; Gang Yao <bold>A</bold> habit <bold>B</bold> detail of the apex of branches <bold>C</bold> fruiting branches <bold>D, E</bold> leaves, adaxial and abaxial surfaces, shapes and sizes <bold>F, G</bold> pistillate flower, front and lateral view <bold>H, I</bold> staminate flower, front and lateral view <bold>J</bold> branches with staminate and pistillate flowers as well as fruit <bold>K</bold> fruits and seeds. Arrows indicate disc segments.</p></caption><graphic xmlns:xlink="http://www.w3.org/1999/xlink" xlink:href="phytokeys-239-229_article-118411__-g001.jpg" position="float" orientation="portrait" xlink:type="simple" id="oo_1006967.jpg"><uri content-type="original_file" xlink:type="simple">https://binary.pensoft.net/fig/1006967</uri></graphic></fig></tp:treatment-sec><ref-list><ref id="B17"><mixed-citation xmlns:xlink="http://www.w3.org/1999/xlink" xlink:type="simple"><person-group><name name-style="western"><surname>Song</surname><given-names>ZQ</given-names></name><name name-style="western"><surname>Ye</surname><given-names>W</given-names></name><name name-style="western"><surname>Dong</surname><given-names>SY</given-names></name><name name-style="western"><surname>Jin</surname><given-names>ZC</given-names></name><name name-style="western"><surname>Zhong</surname><given-names>XJ</given-names></name><name name-style="western"><surname>Wang</surname><given-names>Z</given-names></name><name name-style="western"><surname>Zhang</surname><given-names>BY</given-names></name><name name-style="western"><surname>Xu</surname><given-names>YC</given-names></name><name name-style="western"><surname>Chen</surname><given-names>WL</given-names></name><name name-style="western"><surname>Li</surname><given-names>SJ</given-names></name><name name-style="western"><surname>Yao</surname><given-names>G</given-names></name><name name-style="western"><surname>Xu</surname><given-names>ZF</given-names></name><name name-style="western"><surname>Liao</surname><given-names>S</given-names></name><name name-style="western"><surname>Tong</surname><given-names>YH</given-names></name><name name-style="western"><surname>Zeng</surname><given-names>YP</given-names></name><name name-style="western"><surname>Zeng</surname><given-names>YB</given-names></name><name name-style="western"><surname>Chen</surname><given-names>YS</given-names></name></person-group> (<year>2023</year>) A dataset on inventory and geographical distributions of higher plants in Guangdong, China. Shengwu Duoyangxing 31(9): e23177. <ext-link xlink:href="10.17520/biods.2023177" ext-link-type="doi" xlink:type="simple">https://doi.org/10.17520/biods.2023177</ext-link></mixed-citation></ref><ref id="B8"><mixed-citation xmlns:xlink="http://www.w3.org/1999/xlink" xlink:type="simple">IUCN (<year>2001</year>) IUCN Red List Categories and Criteria, Version 3.1. IUCN, Gland and Cambridge.</mixed-citation></ref></ref-list></tp:taxon-treatment>
